# Supplementary material for: Estimating Organism Abundance Using Within‐Sample Haplotype Frequencies of eDNA Data
Source: Mol Ecol Resour. 2026 Feb 13;26(2):e70104. doi: 10.1111/1755-0998.70104 (PMC12902907; doi:10.1111/1755-0998.70104)
Supplement: Supplementary file 1 — Data S1: men70104‐sup‐0001‐DataS1.zip. Figure S1: Mechanisms driving the convergence of observed eDNA haplotype frequencies. Figure S2: Detailed propagation of variance in haplotype frequencies observed within an environmental DNA sample. Table S1: Main text and figure S2 mathematical notations (in alphabetical order) and their respective units and categories. Figure S3: The effect of various haplotype frequencies (π) on effectiveness of estimations. Figure S4: Comparison Between Normal Approximation MLE and Method of Moments (MoM). Figure S5: Simulation on figure illustrating how haplotype number and eDNA concentration can provide conflicting but complementary information. [file MEN-26-e70104-s001.zip]

Archive with 2 entries (2 files):
- men70104-sup-0001-FigureS1-S5-TableS1-S1.pdf
- men70104-sup-0002-supinfo.qmd
