# Supplementary material for: Estimating Organism Abundance Using Within‐Sample Haplotype Frequencies of eDNA Data
Source: Mol Ecol Resour. 2026 Feb 13;26(2):e70104. doi: 10.1111/1755-0998.70104 (PMC12902907; doi:10.1111/1755-0998.70104)
Supplement: Supplementary file 1 — Data S1: men70104‐sup‐0001‐DataS1.zip. Figure S1: Mechanisms driving the convergence of observed eDNA haplotype frequencies. Figure S2: Detailed propagation of variance in haplotype frequencies observed within an environmental DNA sample. Table S1: Main text and figure S2 mathematical notations (in alphabetical order) and their respective units and categories. Figure S3: The effect of various haplotype frequencies (π) on effectiveness of estimations. Figure S4: Comparison Between Normal Approximation MLE and Method of Moments (MoM). Figure S5: Simulation on figure illustrating how haplotype number and eDNA concentration can provide conflicting but complementary information. [file MEN-26-e70104-s001.zip › men70104-sup-0002-supinfo.qmd]

---
title: "Estimating_N_from_haplotype_frequency"
format: html
editor:   
  name: Pedro Brandao
  chunk_output_type: console
---

```{r}
suppressMessages(library(tidyverse))
suppressMessages(library(stats))
suppressMessages(library(utils))
suppressMessages(library(ggplot2))
suppressMessages(library(ggpmisc))
suppressMessages(library(cowplot))
suppressMessages(library(dplyr))
```

##Estimating number of contributors based on haplotype frequency

##Maximum likelihood normal aproximation

Given panmixia, the vector of counts of haplotype identities of a group of individuals j in a population is given by a multinomial draw:

n_j = (n_ij,…n_kj) \~ Multinomial (N_j, π),

where π = (p_i,…,p_K) is the population frequency vector of haplotypes i ∈ {1,…,k}, and N_j is the total (unknown) number of contributors.

Thus, u_ij is the frequency of contributors with haplotype i in group j:

u_ij = n_ij / N_j

If we consider this group of individuals as contributors to an eDNA sample, the number of molecules they shed—and their observed frequencies, f_i—will reflect their haplotype frequencies:

E\[f_ij\] = u_ij

These frequencies carry information that can be used to estimate N_j.

The probability density function (PDF) of the multinomial distribution is defined for a fixed N (the number of draws). Therefore, to estimate N, we assume f_i is approximately normally distributed according to the Central Limit Theorem. Its mean is the population frequency (p_i), and its variance comes from the multinomial process:

f_i \~ Normal(p_i, (p_i \* (1 - p_i)) / N)

In this case, the probability density function of f_i is:

P(f_i \| N, p_i) = 1 / (sigma \* sqrt(2 \* pi)) \* exp(-(f_i - p_i)\^2 / (2 \* sigma\^2))

So the log-likelihood becomes:

LnL(N) = Sum(-1/2 \* log(2 \* pi \* sigma\^2) - (f_i - p_i)\^2 / (2 \* sigma\^2))

If you work through this equation, take the derivative of the negative log-likelihood, and solve for N, you eventually find:

N_MLE = k / Sum((f_i - p_i)\^2 / (p_i \* (1 - p_i)))

where k is the number of haplotypes.

Below is a function that applied that

##Function that calculates N by maximum likelihood ##new

```{r}
estimate_N_MLE <- function(
    pi,
    f_mat,            # either a 1×k vector or an R×k matrix of raw read-counts
    lower_N    = 1,
    upper_N    = 1e4,
    conf_level = 0.95,
    plot       = TRUE,
    ploidy     = c("none","haploid","diploid")
) {
  ## 1. validate & prep
  ploidy <- match.arg(tolower(ploidy), c("none","haploid","diploid"))
  pi     <- as.numeric(pi)
  pi     <- pi / sum(pi)
  k      <- length(pi)
  if (is.vector(f_mat)) f_mat <- matrix(f_mat, nrow = 1)
  if (!is.matrix(f_mat)) stop("'f_mat' must be a vector or matrix.")
  if (ncol(f_mat) != k) stop("ncol(f_mat) must equal length(pi).")
  
  ## 2. convert to per-replicate frequencies
  rep_tot <- rowSums(f_mat, na.rm = TRUE)
  freq_mat <- sweep(f_mat, 1, rep_tot, "/")
  freq_mat[is.na(freq_mat)] <- 1/k
  R <- nrow(freq_mat)
  
  ## 3. enforce ploidy floor
  k_obs <- sum(colSums(freq_mat) > 0)
  min_contrib <- switch(ploidy,
                        "haploid" = k_obs,
                        "diploid" = ceiling(k_obs/2),
                        "none"    = 0)
  
  ## 4. replicate-wise deviation & pooled S_bar
  S_r   <- apply(freq_mat, 1, function(fr) sum((fr - pi)^2 / (pi * (1 - pi))))
  S_bar <- mean(S_r)
  
  ## 5. closed-form MLE
  N_raw <- if (S_bar == 0) Inf else (R * k) / sum(S_r)
  N_hat <- max(N_raw, min_contrib, lower_N)
  
  ## 6. profile-likelihood CI with adjusted scaling
  R_eff <- 1 #error does nto scale with reps since theya re not fully independent
  loglik_CI <- function(N) {
    if (N <= 0) return(-Inf)
    R_eff * (k/2 * log(N) - (N/2) * S_bar) -
      0.5 * R_eff * sum(log(2 * pi * (1 - pi)))
  }
  L_max  <- loglik_CI(N_hat)
  cut    <- L_max - 0.5 * qchisq(conf_level, df = 1)
  lower_ci <- tryCatch(
    uniroot(function(x) loglik_CI(x) - cut,
            c(min_contrib, N_hat))$root,
    error = function(e) min_contrib
  )
  upper_ci <- tryCatch(
    uniroot(function(x) loglik_CI(x) - cut,
            c(N_hat, upper_N))$root,
    error = function(e) upper_N
  )
  lower_ci <- max(lower_ci, min_contrib, lower_N)
  upper_ci <- min(upper_ci, upper_N)
  
  ## 7. optional plot
  if (plot) {
    Ns <- seq(lower_N, upper_N, length.out = 400)
    plot(Ns, sapply(Ns, loglik_CI), type = "l",
         xlab = "N", ylab = "Log-likelihood")
    abline(v = N_hat, col = "red",  lty = 2)
    abline(h = cut,   col = "blue", lty = 3)
  }
  
  list(N_MLE         = round(N_hat),
       conf_interval = c(lower_ci, upper_ci))
}

```

Let's make an exercise to understand the inputs and outputs of this function.\
We start with a sample where we only observed the most frequent haplotype:

```{r}
# Define the true population haplotype frequencies (p_i)
p_i <- c(0.3, 0.175, 0.1, 0.085, 0.08, 0.065, 0.06, 0.05,  0.03, 0.03, 0.01, 0.01,  0.005) 
# Define the observed haplotype frequencies in the eDNA sample (f_i)
f_i <- c(1, 0, 0, 0, 0, 0, 0, 0, 0, 0, 0, 0, 0)

estimate_N_MLE(p_i, f_i, upper_N = 100, conf_level = 0.95, plot = TRUE)
```

In the case above, the most likely number of contributors is 4. Additionally, we have a confidence interval of 95% between 1.7 and 8.2.

You can also feed it read counts instead of frequencies:

```{r}
# Define the true population haplotype frequencies (p_i)
p_i <- c(0.3, 0.175, 0.1, 0.085, 0.08, 0.065, 0.06, 0.05,  0.03, 0.03, 0.01, 0.01,  0.005) 
# Define the observed haplotype frequencies in the eDNA sample (f_i)
f_i <- c(827, 0, 0, 0, 0, 0, 0, 0, 0, 0, 0, 0, 0)

estimate_N_MLE(p_i, f_i, upper_N = 100, conf_level = 0.95, plot = TRUE)
```

We may also provide multiple replicates:

```{r}
p_i <- c(0.3, 0.175, 0.1, 0.085, 0.08, 0.065, 0.06, 0.05,  0.03, 0.03, 0.01, 0.01,  0.005) 
#Three observations where we only observe the most frequent allele, but the first is blank
f_mat <- matrix(
  c(
    # Replicate 1 frequencies:
    827, 0.0, 0.0, 0.0, 0.0, 0.0, 0.0, 0.0, 0.0 ,0.0 ,0.0, 0.0, 0.0,
    # Replicate 2 frequencies:
    567, 0, 0.0, 0.0, 0.0, 0.0, 0.0, 0.0, 0.0 ,0.0 ,0.0, 0.0, 0.0,
    # Replicate 3 frequencies:
    1400, 0.0, 0.0, 0.0, 0.0, 0.0, 0.0, 0.0, 0.0 ,0.0 ,0.0, 0.0, 0.0
  ),
  nrow = 3, 
  ncol = 13, 
  byrow = TRUE
)

# Estimate N and its 95% confidence interval
estimate_N_MLE(p_i, f_mat, upper_N = 100, conf_level = 0.95, plot = TRUE)
```

Let's try again with a different sample where we only observed reads for a rare allele

```{r}
f_i <- c(0, 0, 0, 0, 0, 0, 0, 3452, 0, 0, 0, 0, 0)

estimate_N_MLE(p_i, f_i, upper_N = 100, conf_level = 0.95, plot = TRUE)
```

In this case, the maximum likelihood is so small it approximates 1! This is because it is almost impossible we obtain only the very rare allele and nothing else.

Finally, we try with the same sample where the observed frequencies are close to the real frequencies

```{r}
f_i <- c(0.33, 0.22, 0.12, 0.15, 0.0, 0.1, 0.0, 0.05, 0.03, 0.0, 0.0, 0.0,  0.0)
estimate_N_MLE(p_i, f_i, upper_N = 500, conf_level = 0.95, plot = TRUE)
```

Now the maximum likelihood suggested 43, which is a (seemly) arbitrarily high value. Also note how wide the confidence interval is, between 17.7 and 84.5.

##Aplying maximum likelihood functions to simulated data

Now that we understand the link function and how it interprets data, we can apply it to the simulated data and see how well these mathematical notations can predict the number of contributors we had in the sample.

## Generating the contributors to the eDNA sample

Environmental DNA data is unique in that it is a mix of varying proportions of multiple contributors. How much DNA each individual contributes to an eDNA sample depends on several factors such as their size, and distance from sampling location. Therefore, to model the variability intrinsic to eDNA data, first we have to generate a set of contributors that vary in these crucial aspects

We will also assign each contributor a haplotype/ allele given a known haplotype/ allele frequency.

```{r}
generate_contributors <- function(
    n_samples,
    n_contributors_range,
    behavior = c("Grouped", "Ungrouped"),
    haplotype_freqs,
    size_range = c(1, 10),
    distance_range = c(0, 100),
    group_size_range = NULL,
    n_distribution = c("Random", "Negative Binomial")
) {
  # Input validation
  if (length(n_contributors_range) != 2 || n_contributors_range[1] > n_contributors_range[2]) {
    stop("'n_contributors_range' must be a numeric vector of length 2 with increasing values.")
  }
  if (any(haplotype_freqs < 0) || sum(haplotype_freqs) <= 0) {
    stop("'haplotype_freqs' must contain non-negative values and sum to a positive number.")
  }
  # Normalize haplotype frequencies
  haplotype_freqs <- haplotype_freqs / sum(haplotype_freqs)
  
  behavior <- match.arg(behavior)
  n_distribution <- match.arg(n_distribution)
  
  if (length(size_range) != 2 || size_range[1] > size_range[2]) {
    stop("'size_range' must be a numeric vector of length 2 with increasing values.")
  }
  if (length(distance_range) != 2 || distance_range[1] > distance_range[2]) {
    stop("'distance_range' must be a numeric vector of length 2 with increasing values.")
  }
  if (behavior == "Grouped" && (is.null(group_size_range) || length(group_size_range) != 2 || group_size_range[1] > group_size_range[2])) {
    stop("For 'Grouped' behavior, 'group_size_range' must be provided as a numeric vector of length 2 with increasing values.")
  }
  
  # Preallocate list to hold dataframes for each sample
  sample_list <- vector("list", n_samples)
  
  # Determine mu from the upper limit of n_contributors_range
  mu_val <- n_contributors_range[2] / 5
  
  for (sample_num in seq_len(n_samples)) {
    # Determine number of contributors based on chosen distribution
    if (n_distribution == "Random") {
      n_contributors <- sample(n_contributors_range[1]:n_contributors_range[2], 1)
    } else if (n_distribution == "Negative Binomial") {
      # Draw from negative binomial until a value in the specified range is obtained
      repeat {
        n_contributors_candidate <- rnbinom(1, size = 1, mu = mu_val)
        if (n_contributors_candidate >= n_contributors_range[1] && n_contributors_candidate <= n_contributors_range[2]) {
          n_contributors <- n_contributors_candidate
          break
        }
      }
    }
    # Assign haplotypes to contributors
    haplotypes <- sample(
      x = seq_along(haplotype_freqs),
      size = n_contributors,
      replace = TRUE,
      prob = haplotype_freqs
    )
    # Assign distances based on behavior
    if (behavior == "Grouped") {
      group_sizes <- c()
      remaining_contributors <- n_contributors
      # Loop to assign group sizes
      while (remaining_contributors > 0) {
        # Adjust group size range based on remaining contributors
        max_group_size <- min(group_size_range[2], remaining_contributors)
        min_group_size <- min(group_size_range[1], remaining_contributors)
        # Sample a group size
        group_size <- sample(min_group_size:max_group_size, 1)
        group_sizes <- c(group_sizes, group_size)
        # Update remaining contributors
        remaining_contributors <- remaining_contributors - group_size
      }
      n_groups <- length(group_sizes)
      # Assign distances to each group
      group_distances <- runif(n_groups, distance_range[1], distance_range[2])
      # Assign contributors to groups and distances
      distances <- unlist(mapply(function(size, dist) {
        rep(dist, size)
      }, group_sizes, group_distances))
      
    } else if (behavior == "Ungrouped") {
      # Contributors have individual distances
      distances <- runif(n_contributors, distance_range[1], distance_range[2])
    }
    
    # Assign sizes to contributors
    sizes <- runif(n_contributors, size_range[1], size_range[2])
    
    # Create dataframe for this sample
    sample_df <- data.frame(
      SampleID = sample_num,
      ContributorID = seq_len(n_contributors),
      Haplotype = haplotypes,
      Distance = distances,
      Size = sizes
    )

    # Add to list
    sample_list[[sample_num]] <- sample_df
  }

  return(sample_list)
}
```

##Example use

Here is an example use of the function, where we generate a set of contributors to eDNA samples. These are randomly distributed around the sample, have a range of sizes, and are randomly assigned a haplotype from a known frequency.

```{r}
# Define input parameters
n_samples <- 200
n_contributors_range <- c(1, 200)
haplotype_freqs <- c(0.3, 0.175, 0.1, 0.085, 0.08, 0.065, 0.06, 0.05,  0.03, 0.03, 0.01, 0.01,  0.005) #hyper variable locus
f_i <- haplotype_freqs
#haplotype_freqs <- c(0.854, 0.132, 0.0035, 0.0035, 0.0025, 0.0015, 0.0015, 0.0015)
sum(haplotype_freqs) #check if frequencies sum to 1
size_range <- c(1, 10)
distance_range <- c(0, 100)

ungrouped_contributors_list <- generate_contributors(
  n_samples = n_samples,
  n_contributors_range = n_contributors_range,
  behavior = "Ungrouped",
  haplotype_freqs = haplotype_freqs,
  size_range = size_range,
  distance_range = distance_range,
  n_distribution = "Random"
)
str(ungrouped_contributors_list[1:2])
```

Or even we can create it with a negative binomial distribution of abundances instead of randomly distributed. This is what we will use downstream

```{r}
# Define input parameters
n_samples <- 200
n_contributors_range <- c(1,500)
haplotype_freqs <- c(0.3, 0.175, 0.1, 0.085, 0.08, 0.065, 0.06,  0.05, 0.03, 0.03, 0.01, 0.01, 0.005) #hyper variable locus
#haplotype_freqs <- c(0.854, 0.132, 0.0035, 0.0035, 0.0025, 0.0015, 0.0015, 0.0015)
sum(haplotype_freqs) #check if frequencies sum to 1
size_range <- c(1, 10)
distance_range <- c(0, 100)

ungrouped_contributors_list <- generate_contributors(
  n_samples = n_samples,
  n_contributors_range = n_contributors_range,
  behavior = "Ungrouped",
  haplotype_freqs = haplotype_freqs,
  size_range = size_range,
  distance_range = distance_range,
  n_distribution = "Negative Binomial"
)
str(ungrouped_contributors_list[1:2])
```

## Generating the eDNA from contributors

Now that we have the set of contributors to an eDNA sample, we can generate the eDNA data using a second function. This function first "shed" eDNA from each individual contributor considering a shedding rate as a function of the contributor size, and with an error. Then, it will consider the decay of that eDNA as a function of the distance between contributor and eDNA sample, considering a simple exponential decay. The decayed eDNA from each contributor is then added to the total pool of eDNA in the sample.

```{r}
generate_eDNA <- function(
    contributors_list,
    shedding_error = 0,
    decay_rate = 0.1,
    shedding_rate = 1,
    beta = 0.75,            # allometric scaling exponent
    bio_reps = 1,           # number of "bottle" replicates
    bottle_volume = 0.1,    # fraction of local pool to sample for each replicate
    nb_size = 1                # NB 'size' if using negative binomial
) {
  
  # Preallocate lists to store results
  summary_list <- list()
  haplotype_list <- list()
  
  # Loop over each sample's contributor dataframe
  for (i in seq_along(contributors_list)) {
    sample_df <- contributors_list[[i]]
    sample_id <- unique(sample_df$SampleID)
    n_contributors <- nrow(sample_df)
    
    # 1) Compute expected shedding for each contributor
    # mu_i = shedding_rate * size^beta * exp(-decay_rate * distance) * multiplicative error
    base_shedding <- shedding_rate * sample_df$Size^beta
    # Introduce lognormal error
    multiplicative_errors <- rlnorm(n_contributors, meanlog = 0, sdlog = shedding_error)
    
    # Final eDNA for each contributor i
    eDNA_counts <- round(base_shedding * multiplicative_errors * exp(-decay_rate * sample_df$Distance))
    
    # Build a local pool so we do not lose track of actual N after subsampling
    # rows = molecules, storing (ContributorID, Haplotype)
    local_pool <- data.frame(
      ContributorID = integer(0),
      Haplotype = integer(0)
    )
    
    for (j in seq_len(n_contributors)) {
      cID <- sample_df$ContributorID[j]
      hap <- sample_df$Haplotype[j]
      count_ij <- eDNA_counts[j]
      if (count_ij > 0) {
        # replicate row "count_ij" times
        local_chunk <- data.frame(
          ContributorID = rep(cID, count_ij),
          Haplotype = rep(hap, count_ij)
        )
        local_pool <- rbind(local_pool, local_chunk)
      }
    }
    
    # The total integer eDNA = total molecules in local pool
    total_eDNA <- nrow(local_pool)
    
    # 3) For each bio replicate, sub-sample from local_pool
    for (r in seq_len(bio_reps)) {
      
      # Build sub_pool
      if (total_eDNA == 0) {
        # local pool is empty => no molecules
        replicate_size <- 0
        sub_pool <- data.frame(ContributorID = integer(0), Haplotype = integer(0))
      } else {
        replicate_size <- floor(total_eDNA * bottle_volume)
        replicate_size <- max(0, replicate_size)  # ensure non-negative
        
        if (replicate_size == 0) {
          sub_pool <- data.frame(ContributorID = integer(0), Haplotype = integer(0))
        } else {
          selected_idx <- sample.int(total_eDNA, size = replicate_size, replace = TRUE)
          sub_pool <- local_pool[selected_idx, ]
        }
      }
      
      # The effective eDNA in this replicate is # of molecules
      replicate_eDNA <- nrow(sub_pool)
      
      # Identify which contributors are in sub_pool
      unique_contributors <- unique(sub_pool$ContributorID)
      n_contrib_replicate <- length(unique_contributors)
      
      # Summaries for distances among these sub-pool contributors
      if (n_contrib_replicate > 0) {
        dist_subset <- sample_df$Distance[sample_df$ContributorID %in% unique_contributors]
        avg_distance <- mean(dist_subset)
        closest_distance <- min(dist_subset)
        sd_distance <- sd(dist_subset)
      } else {
        avg_distance <- NA
        closest_distance <- NA
        sd_distance <- NA
      }
      
      # Summaries for haplotypes
      if (replicate_eDNA == 0) {
        # No molecules => 0 haplotypes
        replicate_hapfreqs <- numeric(0)
        replicate_hapnames <- character(0)
        n_hap_replicate <- 0
      } else {
        hap_table <- table(sub_pool$Haplotype)
        replicate_hapfreqs <- hap_table / sum(hap_table)
        replicate_hapnames <- names(hap_table)
        n_hap_replicate <- length(hap_table)
      }
      
      # Prepare a row for Summary
      summary_row <- data.frame(
        SampleID = sample_id,
        BioRep = r,
        Total_eDNA = replicate_eDNA,
        Total_contributors = n_contrib_replicate,
        Number_of_haplotypes = as.factor(n_hap_replicate),
        Avg_distance = avg_distance,
        Closest_contributor = closest_distance,
        SD_distance = sd_distance
      )
      
      # Prepare rows for Haplotype_frequencies
      if (length(replicate_hapfreqs) > 0) {
        # length(replicate_hapfreqs) > 0 => normal data frame, repeated columns
        hap_df <- data.frame(
          SampleID = rep(sample_id, length(replicate_hapfreqs)),
          BioRep = rep(r, length(replicate_hapfreqs)),
          Haplotype = replicate_hapnames,
          Relative_frequency = as.numeric(replicate_hapfreqs)
        )
      } else {
        # 0-row data frame, ensuring same columns, length=0
        hap_df <- data.frame(
          SampleID = integer(0),
          BioRep = integer(0),
          Haplotype = character(0),
          Relative_frequency = numeric(0)
        )
      }
      
      summary_list[[length(summary_list) + 1]] <- summary_row
      haplotype_list[[length(haplotype_list) + 1]] <- hap_df
    }
  }
  
  # 4) Combine all replicate summaries
  summary_df <- do.call(rbind, summary_list)
  haplotype_df <- do.call(rbind, haplotype_list)
  
  # Return final result
  return(list(Summary = summary_df, Haplotype_frequencies = haplotype_df))
}

```

## Example use

Here is an example use with the ungrouped data generated above. Note that the output contains two data frames. One has the Total_eDNA, the other has the haplotype frequencies This can take a while to run if too many samples re simulaed.

```{r}
# Define input parameters

ungrouped_eDNA_results <- generate_eDNA(
  contributors_list = ungrouped_contributors_list,
  decay_rate = 0.05,
  shedding_rate = 100,
  beta = 0.75, # allometric scaling parameter
  bio_reps = 3,          # 3 bottle replicates
  bottle_volume = 1,
)

str(ungrouped_eDNA_results)
```

## Plotting the data we generated

We can look at the data we have generated.

```{r}
# Convert Number_of_haplotypes to a properly ordered factor
ungrouped_eDNA_results$Summary <- ungrouped_eDNA_results$Summary %>%
  mutate(Number_of_haplotypes = as.numeric(as.character(Number_of_haplotypes))) %>%
  arrange(Number_of_haplotypes) %>% # Arrange to double-check order
  mutate(Number_of_haplotypes = factor(Number_of_haplotypes, 
                                       levels = unique(Number_of_haplotypes)))

# Plot
Haplo_by_simulations <- ggplot(data = ungrouped_eDNA_results$Summary) +
  geom_point(aes(y = Total_eDNA, 
                 x = Total_contributors, 
                 colour = Number_of_haplotypes)) +
  labs(title = "Number of haplotypes in each simulated sample by number of contributors",
       x = "Number of contributors",
       y = "Total simulated eDNA",
       colour = "Number of Haplotypes") +
  scale_x_log10()+
  scale_y_log10()+
  theme_classic()+
  theme(
    axis.line = element_line(size = 1),
    axis.ticks = element_line(size = 1),
    axis.text = element_text(size = 10),
    axis.title = element_text(size = 12),
    legend.title = element_text(size = 12),
    legend.text = element_text(size = 10),
  )+
  guides(colour=guide_legend(ncol=2))
Haplo_by_simulations
```

Note that low number of haplotypes are restricted to the bottom left part of the graph (low N), whereas high number of haplotypes are restricted to the top right (high N)

## Metabarcoding

Several other analyses can be made with the data in this state. But let's finish the eDNA data simulation by transforming this data into metabarcoding. To do this, a third function will randomly generate read depth for a sample around a specified value. Them, to introduce the sampling error associated with sequencing, we will take the haplotype frequency of each sample, and generate the metabarcoding sample my making a multinomial draw of this frequency to populate all the reads.

```{r}

simulate_metabarcoding_data <- function(
    eDNA_data, 
    mean_read_depth = 10000, 
    read_depth_sd   = 0.2, 
    error_sd        = 0.1, 
    rep             = 1
) {
  # Extract the summary and haplotype data frames
  summary_df   <- eDNA_data$Summary
  haplotype_df <- eDNA_data$Haplotype_frequencies
  
  # If there is no 'BioRep' column, create one set to 1 for single-level fallback
  if (!("BioRep" %in% colnames(summary_df))) {
    summary_df$BioRep <- 1
  }
  if (!("BioRep" %in% colnames(haplotype_df))) {
    haplotype_df$BioRep <- 1
  }
  
  # Identify unique (SampleID, BioRep) pairs
  sample_biorep_pairs <- unique(summary_df[, c("SampleID", "BioRep")])
  
  metabarcoding_results <- list()
  
  # Loop over each (SampleID, BioRep)
  for (i in seq_len(nrow(sample_biorep_pairs))) {
    sample_id <- sample_biorep_pairs$SampleID[i]
    bio_rep   <- sample_biorep_pairs$BioRep[i]
    
    # Subset the haplotype frequencies for this sample/rep
    sample_haplotypes <- haplotype_df[
      haplotype_df$SampleID == sample_id &
        haplotype_df$BioRep    == bio_rep, 
    ]
    
    if (nrow(sample_haplotypes) == 0) next
    
    theta_o <- sample_haplotypes$Relative_frequency
    
    # sequencing replicates
    for (seq_r in seq_len(rep)) {
      
      # 1) draw total read depth
      R <- rlnorm(1, meanlog = log(mean_read_depth), sdlog = read_depth_sd)
      R <- round(R)
      
      # 2) **symmetric additive error** with resampling of negatives
      theta <- numeric(length(theta_o))
      for (j in seq_along(theta_o)) {
        repeat {
          perturbed <- theta_o[j] + rnorm(1, mean = 0, sd = error_sd)
          if (perturbed >= 0) {
            theta[j] <- perturbed
            break
          }
          # otherwise redraw
        }
      }
      
      # 3) normalize (or uniform if everything collapsed)
      if (sum(theta) > 0) {
        theta <- theta / sum(theta)
      } else {
        theta <- rep(1 / length(theta), length(theta))
      }
      
      # 4) multinomial draw
      if (R <= 0) {
        counts <- rep(0, length(theta))
      } else {
        counts <- as.vector(rmultinom(1, size = R, prob = theta))
      }
      
      # 5) stash results
      replicate_df <- data.frame(
        SampleID  = sample_id,
        BioRep    = bio_rep,
        SeqRep    = seq_r,
        Haplotype = sample_haplotypes$Haplotype,
        Counts    = counts
      )
      metabarcoding_results[[length(metabarcoding_results) + 1]] <- replicate_df
    }
  }
  
  metabarcoding_df <- do.call(rbind, metabarcoding_results)
  return(metabarcoding_df)
}

```

## Example use

Here is an example use again with the ungrouped data generated above.

```{r}
ungrouped_metabarcoding_data <- simulate_metabarcoding_data(
  ungrouped_eDNA_results,
  mean_read_depth = 5000,
  read_depth_sd = 0.1,
  error_sd = 2,
  rep= 1
)

# View the simulated metabarcoding data
str(ungrouped_metabarcoding_data)
```

## Visualization

The core idea behind the method developed here is that the variability in eDNA frequency varies as a function of how many contributors there were to a sample, and also that this number of contributors, and not sampling effort, that govern the relationship between observed and population haplotype frequencies. This is because less contributors will result in higher stochasticity in sampling of alleles. Let's check if this seems to be the case in the data

```{r}
# 'ungrouped_metabarcoding_data' has all haplotypes. We'll use Replicate == 1
global_fracs <- ungrouped_metabarcoding_data %>%
  filter(SeqRep == 1) %>%
  filter(BioRep == 1) %>%
  group_by(Haplotype) %>%
  summarise(SumCounts = sum(Counts), .groups = "drop") %>%
  mutate(GlobalFrac = SumCounts / sum(SumCounts)) %>%
  # Keep only haplotypes 1, 3, 13
  filter(Haplotype %in% c(1, 3, 13)) %>%
  # Convert numeric haplotype codes to the same factor labels used in the plot
  mutate(Haplotype = factor(Haplotype, 
                            levels = c(1, 3, 13), 
                            labels = c("Haplotype 1", 
                                       "Haplotype 3", 
                                       "Haplotype 13")))
#First compute total counts for *all* haplotypes in replicate 1
total_counts <- ungrouped_metabarcoding_data %>%
  filter(SeqRep == 1) %>%
  filter(BioRep == 1) %>%
  group_by(SampleID) %>%
  summarise(Total_Counts = sum(Counts), .groups = "drop")

#Now subset to the haplotypes of interest but *keep* the all-haplotype total
Hap_freq_meta_all <- ungrouped_metabarcoding_data %>%
  filter(SeqRep == 1, BioRep == 1, Haplotype %in% c(1, 3, 13)) %>%
  left_join(total_counts, by = "SampleID") %>%
  mutate(Relative_frequency = Counts / Total_Counts) %>%
  mutate(Haplotype = factor(Haplotype, 
                            levels = c(1, 3, 13), 
                            labels = c("Haplotype 1", 
                                       "Haplotype 3", 
                                       "Haplotype 13")))

#Join with eDNA summary to get 'Total_contributors', remove any NAs
Hap_freq_meta_all <- ungrouped_eDNA_results$Summary %>%
  filter(BioRep == 1) %>%
  select(SampleID, Total_contributors) %>%
  left_join(Hap_freq_meta_all, by = "SampleID") %>%
  na.omit()

# Define a custom 3-color vector that is color blind friendly
okabe_ito_3 <- c("#E69F00", "#56B4E9", "#009E73")

Haplo_frequency_plot <- ggplot(data = Hap_freq_meta_all,
                               aes(x = Total_contributors, y = Relative_frequency, colour = Haplotype)) +
  geom_point() +
  geom_hline(data = global_fracs,
             aes(yintercept = GlobalFrac), 
             color = "black",   
             linetype = "dashed",
             linewidth =1)+
  
  facet_wrap(~ Haplotype) + 
  labs(
    title = "Relative frequency of three haplotypes of varying frequency within simulations",
    x = "Number of contributors",
    y = "Relative Frequency"
  ) +
  theme_classic() +
  scale_color_manual(values = okabe_ito_3) +
  
  theme(
    axis.line = element_line(size = 1),
    axis.ticks = element_line(size = 1),
    axis.text = element_text(size = 10),
    axis.title = element_text(size = 12),
    legend.position = "none"
  )

Haplo_frequency_plot

```

Note the pattern where haplotypes converge to their population frequencies

## Now let's finally apply the estimatios to simulated data!

Now we have data where we know the true number of contributors (even if it is simulated data), so we can test if the math of estimating number of contributors to an eDNA sample based on haplotype frequency makes any sense. Let's start with simulated data that does not have any source of variability of error so we can get an upper estimate of the methods's predictive power given these haplotype frequencies

## Simulate data with no error

```{r}
# Define input parameters without error
set.seed(1)
n_samples <- 200
n_contributors_range <- c(1, 500)
#haplotype_freqs <- c(0.854, 0.132, 0.0035, 0.0035, 0.0025, 0.0015, 0.0015, 0.0015) #hake frequencies
haplotype_freqs <- c(0.3, 0.175, 0.1, 0.085, 0.08, 0.065, 0.06, 0.05,  0.03, 0.03, 0.01, 0.01,  0.005) #hyper variable locus
sum(haplotype_freqs)
size_range <- c(1,1.01) #All organisms are roughly the same size
distance_range <- c(9.9,10) #Distance is roughly equal
shedding_error <- 0  #No shedding error
decay_rate <- 0.0 #No decay, because it  will cause contributors to " drop out" 
shedding_rate <- 1
mean_read_depth <- 100000 #very large read count that makes the error caused by sequencing smaller
read_depth_sd <- 0  #read depth is the exact same in all samples
error_sd = 0 #error in estimation is the same also for all samples
p_i <- haplotype_freqs
haplotype_names <- as.character(1:length(p_i))
names(p_i) <- haplotype_names

No_error_contributors_list <- generate_contributors(
  n_samples = n_samples,
  n_contributors_range = n_contributors_range,
  behavior = "Ungrouped",
  haplotype_freqs = haplotype_freqs,
  size_range = size_range,
  distance_range = distance_range,
  n_distribution = "Negative Binomial"
)
No_error_eDNA_results <- generate_eDNA(
  contributors_list = No_error_contributors_list,
  shedding_error = shedding_error,
  decay_rate = decay_rate,
  shedding_rate = shedding_rate,
  bio_reps = 3,          # 3 bottle replicates
  bottle_volume = 1,   # each replicate samples the whole local pool
  
)
No_error_metabarcoding_data <- simulate_metabarcoding_data(
  No_error_eDNA_results,
  mean_read_depth = mean_read_depth,
  read_depth_sd = read_depth_sd,
  error_sd = error_sd,
  rep =1
)
str(No_error_eDNA_results)
str(No_error_metabarcoding_data)
```

## Apply the MLE function to the simulated data and extract results

Feel free to look ver the code to understand what is happening. But also, you can just run it amd ;ppl at the figures if your want :)

```{r}
###############################################################################
##  (A) p_i  – POPULATION frequencies
###############################################################################
p_i <- haplotype_freqs
names(p_i) <- seq_along(p_i)

###############################################################################
##  (B) Compute average true N per sample
###############################################################################
sample_N <- No_error_eDNA_results$Summary %>%
  dplyr::group_by(SampleID) %>%
  dplyr::summarise(True_N = round(mean(Total_contributors)), .groups = "drop")

###############################################################################
##  (C) Results data frame
###############################################################################
metabarcoding_results_df <- data.frame(
  SampleID            = sample_N$SampleID,
  True_N              = sample_N$True_N,
  Estimated_N_MLE_1   = NA, CI_lower_MLE_1 = NA, CI_upper_MLE_1 = NA,
  Estimated_N_MLE_3   = NA, CI_lower_MLE_3 = NA, CI_upper_MLE_3 = NA,
  stringsAsFactors    = FALSE
)

###############################################################################
##  (D) Loop over samples
###############################################################################
for (i in seq_len(nrow(metabarcoding_results_df))) {
  sample_id <- metabarcoding_results_df$SampleID[i]
  
  samp_meta <- No_error_metabarcoding_data[
    No_error_metabarcoding_data$SampleID == sample_id, ]

  ## ---------- 1-rep MLE (BioRep == 1, SeqRep == 1) -----------------------
  rep1 <- samp_meta[samp_meta$BioRep == 1 & samp_meta$SeqRep == 1, ]
  f_vec1 <- numeric(length(p_i)); names(f_vec1) <- names(p_i)
  for (r in seq_len(nrow(rep1))) {
    f_vec1[rep1$Haplotype[r]] <- f_vec1[rep1$Haplotype[r]] + rep1$Counts[r]
  }
  tot1 <- sum(f_vec1)
  
  if (tot1 > 0) {
    mle1 <- estimate_N_MLE(
      pi       = p_i,
      f_mat    = f_vec1 / tot1,
      lower_N  = 1, upper_N = 1e4,
      conf_level = 0.95,
      plot = FALSE, ploidy = "haploid"
    )
    metabarcoding_results_df$Estimated_N_MLE_1[i] <- mle1$N_MLE
    metabarcoding_results_df$CI_lower_MLE_1[i]    <- mle1$conf_interval[1]
    metabarcoding_results_df$CI_upper_MLE_1[i]    <- mle1$conf_interval[2]
  }

  ## ---------- 3-rep MLE (BioRep 1–3, averaged) ----------------------------
  rep_bio <- samp_meta[samp_meta$BioRep %in% 1:3 & samp_meta$SeqRep == 1, ]
  
  if (nrow(rep_bio) > 0) {
    freq_mat <- matrix(0, nrow = 3, ncol = length(p_i))
    colnames(freq_mat) <- names(p_i)
    
    for (b in 1:3) {
      sub <- rep_bio[rep_bio$BioRep == b, ]
      if (nrow(sub) > 0) {
        counts_b <- setNames(rep(0, length(p_i)), names(p_i))
        counts_b[names(tapply(sub$Counts, sub$Haplotype, sum))] <- tapply(sub$Counts, sub$Haplotype, sum)
        tot_b <- sum(counts_b)
        if (!is.na(tot_b) && tot_b > 0) {
          freq_mat[b, ] <- counts_b / tot_b
        }
      }
    }

    avg_freq3 <- colMeans(freq_mat, na.rm = TRUE)
    
    mle3 <- estimate_N_MLE(
      pi         = p_i,
      f_mat      = avg_freq3,
      lower_N    = 1, upper_N = 1e4,
      conf_level = 0.95,
      plot       = FALSE,
      ploidy     = "haploid"
    )
    
    metabarcoding_results_df$Estimated_N_MLE_3[i] <- mle3$N_MLE
    metabarcoding_results_df$CI_lower_MLE_3[i]    <- mle3$conf_interval[1]
    metabarcoding_results_df$CI_upper_MLE_3[i]    <- mle3$conf_interval[2]
  }
}

###############################################################################
##  (E) Filter to samples with both MLE estimates
###############################################################################
metabarcoding_results_df_clean <- metabarcoding_results_df %>%
  dplyr::filter(!is.na(Estimated_N_MLE_1),
                !is.na(Estimated_N_MLE_3))

```

##Plot

1 replicate estimate

```{r}
# Plot True N vs. Estimated N (MoMValue)
plt_1 <- ggplot(metabarcoding_results_df_clean,
                aes(True_N, Estimated_N_MLE_1)) +
  geom_point(alpha = .5, colour = "forestgreen") +
  geom_pointrange(aes(ymin = CI_lower_MLE_1,
                      ymax = CI_upper_MLE_1),
                  alpha = .3, colour = "forestgreen") +
  geom_smooth(method = "lm", se = FALSE, colour = "darkgreen") +
  stat_poly_eq(aes(label = paste(..rr.label..)),
               formula = y ~ x, parse = TRUE) +
  geom_abline(slope = 1, linetype = "dashed") +
  scale_x_log10() + scale_y_log10() + theme_classic() +
  labs(title = "MLE (single BioRep)",
       x = "True N", y = "Estimated N")
plt_1
```

82% predictive power here under ideal conditions with no noise, given the haplotype frequencies we chose.

##Ok, now we can apply it to the noisy data we have generated usptream

```{r}
################################################################################
##  APPLYING THE MLE TO THE “UNGROUPED” (NOISY) METABARCODING DATA
################################################################################

#--- (A) population frequencies -------------------------------------------------
p_i <- haplotype_freqs
names(p_i) <- seq_along(p_i)

#--- (B) ground-truth N for every sample (average over BioReps) -----------------
true_N_noisy <- ungrouped_eDNA_results$Summary %>%
  group_by(SampleID) %>%
  summarise(True_N = round(mean(Total_contributors)), .groups = "drop")

#--- (C) result skeleton --------------------------------------------------------
mle_results_noisy <- data.frame(
  SampleID            = true_N_noisy$SampleID,
  True_N              = true_N_noisy$True_N,
  Estimated_N_MLE_1   = NA, CI_lower_MLE_1 = NA, CI_upper_MLE_1 = NA,
  Estimated_N_MLE_3   = NA, CI_lower_MLE_3 = NA, CI_upper_MLE_3 = NA
)

#--- (D) crunch through every sample -------------------------------------------
for (i in seq_len(nrow(mle_results_noisy))) {
  
  sid       <- mle_results_noisy$SampleID[i]
  samp_meta <- ungrouped_metabarcoding_data %>% filter(SampleID == sid)
  
  ## ----- single BioRep (BioRep == 1, SeqRep == 1) ----------------------------
  rep1 <- samp_meta %>% filter(BioRep == 1, SeqRep == 1)
  if (nrow(rep1) > 0) {
    counts_vec <- setNames(rep(0, length(p_i)), names(p_i))
    counts_vec[as.character(rep1$Haplotype)] <- rep1$Counts
    
    mle1 <- estimate_N_MLE(
      pi         = p_i,
      f_mat      = counts_vec,
      lower_N    = 1,
      upper_N    = 1e4,
      conf_level = 0.95,
      plot       = FALSE,
      ploidy     = "haploid"
    )
    
    mle_results_noisy$Estimated_N_MLE_1[i] <- mle1$N_MLE
    mle_results_noisy$CI_lower_MLE_1[i]    <- mle1$conf_interval[1]
    mle_results_noisy$CI_upper_MLE_1[i]    <- mle1$conf_interval[2]
  }
  
  ## ----- pooled BioReps 1–3 (SeqRep == 1) ------------------------------------
  rep_pool <- samp_meta %>% filter(BioRep %in% 1:3, SeqRep == 1)
  if (nrow(rep_pool) > 0) {
    counts_mat <- matrix(0, nrow = 3, ncol = length(p_i),
                         dimnames = list(NULL, names(p_i)))
    for (b in 1:3) {
      sub <- rep_pool %>% filter(BioRep == b)
      counts_b <- setNames(rep(0, length(p_i)), names(p_i))
      counts_b[as.character(sub$Haplotype)] <- sub$Counts
      counts_mat[b, ] <- counts_b
    }
    
    mle3 <- estimate_N_MLE(
      pi         = p_i,
      f_mat      = counts_mat,
      lower_N    = 1,
      upper_N    = 1e4,
      conf_level = 0.95,
      plot       = FALSE,
      ploidy     = "haploid"
    )
    
    mle_results_noisy$Estimated_N_MLE_3[i] <- mle3$N_MLE
    mle_results_noisy$CI_lower_MLE_3[i]    <- mle3$conf_interval[1]
    mle_results_noisy$CI_upper_MLE_3[i]    <- mle3$conf_interval[2]
  }
}

#--- filter to completed -------------------------------------------------------
mle_results_noisy_clean <- mle_results_noisy %>%
  filter(!is.na(Estimated_N_MLE_1), !is.na(Estimated_N_MLE_3))

################################################################################
##  (E) quick-and-dirty visual check
################################################################################
library(gridExtra)

plt_noisy_1 <- ggplot(mle_results_noisy_clean,
                      aes(True_N, Estimated_N_MLE_1)) +
  geom_point(alpha = .5, colour = "firebrick") +
  geom_pointrange(aes(ymin = CI_lower_MLE_1, ymax = CI_upper_MLE_1),
                  alpha = .3, colour = "firebrick") +
  geom_smooth(method = "lm", se = FALSE, colour = "darkred") +
  stat_poly_eq(aes(label = paste(..rr.label..)),
               formula = y ~ x, parse = TRUE, colour = "darkred") +
  geom_abline(slope = 1, linetype = "dashed") +
  scale_x_log10() + scale_y_log10() +
  labs(title = "MLE – noisy data (single BioRep)",
       x = "True N", y = "Estimated N") +
  theme_classic()

plt_noisy_3 <- ggplot(mle_results_noisy_clean,
                      aes(True_N, Estimated_N_MLE_3)) +
  geom_point(alpha = .5, colour = "steelblue") +
  geom_pointrange(aes(ymin = CI_lower_MLE_3, ymax = CI_upper_MLE_3),
                  alpha = .3, colour = "steelblue") +
  geom_smooth(method = "lm", se = FALSE, colour = "navy") +
  stat_poly_eq(aes(label = paste(..rr.label..)),
               formula = y ~ x, parse = TRUE, colour = "navy") +
  geom_abline(slope = 1, linetype = "dashed") +
  scale_x_log10() + scale_y_log10() +
  labs(title = "MLE – noisy data (pooled 3 BioReps)",
       x = "True N", y = "Estimated N") +
  theme_classic()

grid.arrange(plt_noisy_1, plt_noisy_3, ncol = 2)

```

It works! Now, go ahead and apply it with your own data!
